# Supplementary material for: Mortality and Costs of Cardiac Implantable Electronic Device (CIED) Infections According to the Therapeutic Approach: A Single-Center Cohort Study
Source: Microorganisms. 2024 Mar 7;12(3):537. doi: 10.3390/microorganisms12030537 (PMC10974394; doi:10.3390/microorganisms12030537)
Supplement: Supplementary file 1 [file microorganisms-12-00537-s001.zip]

Archive with 1 entries (1 files):
- microorganisms-2830275-supplementary.pdf
